# Supplementary material for: Chemical Composition Analysis and Assessment of Antioxidant and Anti-Inflammatory Activities of Crude Extract of Flueggea leucopyrus on Carrageenan-Induced Paw Edema in Wistar Albino Rats
Source: Antioxidants (Basel). 2024 Aug 12;13(8):976. doi: 10.3390/antiox13080976 (PMC11351626; doi:10.3390/antiox13080976)
Supplement: Supplementary file 1 [file antioxidants-13-00976-s001.zip]

Archive with 1 entries (1 files):
- antioxidants-3112993-supplementary.pdf
